# Supplementary material for: CFD+CD14+ monocytes: potential pathogenic subset in myasthenia gravis uncovered by multi-omics integration and machine learning analysis
Source: Front Immunol. 2026 May 1;17:1813107. doi: 10.3389/fimmu.2026.1813107 (PMC13176296; doi:10.3389/fimmu.2026.1813107)
Supplement: Supplementary file 2 [file Table1.xlsx]

## Sheet: Sheet1
Clinical and demographic information of in-house cohort.
sample	age	sex	MG subtype	thymoma status	AChR serostatus	MGFA class	treatment status
P1	33	female	early-onset MG	NA	anti-AChR antibody positive	2b	treatment‑naïve
P2	32	female	early-onset MG	NA	anti-AChR antibody positive	1	treatment‑naïve
P3	56	male	late-onset MG	NA	anti-AChR antibody positive	2a	treatment‑naïve
P4	19	female	early-onset MG	NA	anti-AChR antibody positive	2b	treatment‑naïve

## Sheet: Sheet2
Clinical and demographic information of GSE227835.
sample	age	sex	MG subtype	thymoma status	AChR serostatus	MGFA class	treatment status
A1	38	Female	early-onset MG	unavailable	anti-AChR antibody positive	2a	treatment‑naïve
A2	47	Female	early-onset MG	unavailable	anti-AChR antibody positive	2a	treatment‑naïve
A3	58	Female	early-onset MG	thymectomy	anti-AChR antibody positive	2a	treatment‑naïve
A4	50	Female	early-onset MG	unavailable	anti-AChR antibody positive	2b	treatment‑naïve
A5	59	Female	early-onset MG	unavailable	anti-AChR antibody positive	2a	treatment‑naïve
A6	51	Female	early-onset MG	unavailable	anti-AChR antibody positive	2a	treatment‑naïve
A7	42	Female	early-onset MG	thymectomy	anti-AChR antibody positive	3a	treatment‑naïve
A8	52	Female	early-onset MG	unavailable	anti-AChR antibody positive	2a	treatment‑naïve
A9	26	Female	early-onset MG	thymectomy	anti-AChR antibody positive	2a	treatment‑naïve
A10	29	Female	early-onset MG	thymectomy	anti-AChR antibody positive	3b	treatment‑naïve
