# Supplementary material for: CFD+CD14+ monocytes: potential pathogenic subset in myasthenia gravis uncovered by multi-omics integration and machine learning analysis
Source: Front Immunol. 2026 May 1;17:1813107. doi: 10.3389/fimmu.2026.1813107 (PMC13176296; doi:10.3389/fimmu.2026.1813107)
Supplement: Supplementary file 3 [file Table2.xlsx]

## Sheet: Sheet1
Table S1. 125 risk genes identified by TWAS analysis.
Chr	ID	TWAS.Z	TWAS.P	JOINT.BETA	FDR
1	RP4-717I23.3	-2	0.0446	-2	0.041571194
1	ZDHHC18	2	0.0444	2	0.04996
1	THEM4	-2	0.0423	-2	0.045941478
1	RP11-318C24.2	-2.2	0.03	-2.2	0.027152174
1	DRAM2	-2.2	0.0276	-2.2	0.042558519
1	RP11-109P14.10	2.4	0.0176	2.4	0.022898333
1	PRDX6	-2.4	0.0154	-2.4	0.018857451
1	PIGV	-2.7	0.0078	-2.7	0.008326667
1	COA6	-2.8	0.0047	-2.8	0.004622283
1	RP11-122G18.5	3.2	0.0013	3.2	0.001462793
1	SERINC2	3.2	0.0012	3.2	0.001338214
2	AC074289.1	2	0.0497	1.962	0.04966024
2	D2HGDH	-2	0.0472	-1.985	0.045699845
2	CYP1B1-AS1	-2	0.0455	-2	0.043381298
2	RP11-459I19.1	2.2	0.0256	0.196	0.037616941
2	SEPT2	-2.3	0.0199	-2.329	0.026441596
2	LYG1	2.4	0.017	2.387	0.021889691
2	PLB1	2.6	0.0088	2.621	0.009475172
2	RQCD1	-2.7	0.007	-0.023	0.00722562
2	CYP27A1	2.9	0.00409	2.9	0.00384091
2	IL18R1	2.9	0.00367	2.9	0.00339543
2	AC007401.1	3.1	0.0022	-0.312	0.002667767
2	FEZ2	3.8	0.00016	3.8	0.000163803
3	TMEM44-AS1	-2.4	0.0152	-2.427	0.018431845
3	SPCS1	2.5	0.0125	-0.622	0.014193182
3	NCKIPSD	2.7	0.0078	1.805	0.008256102
3	SEC13	2.7	0.0076	2.667	0.007910333
3	WDR6	-2.9	0.0041	-2.013	0.003939154
3	CCDC71	-2.9	0.0041	-1.988	0.003909084
3	ITIH4-AS1	3.1	0.002	0.378	0.002356604
3	TMEM110	3.2	0.0015	0.027	0.001718807
3	RP5-966M1.6	3.2	0.0015	3.2	0.001703182
3	UBA7	-3.3	0.0011	-3.3	0.001205175
4	ANXA5	2.1	0.039	2.1	0.039602439
4	AC021860.1	2.1	0.035	2.1	0.033626923
4	CRIPAK	-2.1	0.034	-2.1	0.031929323
4	ADH5	-2.4	0.016	-2.4	0.019786139
4	MAEA	2.4	0.015	2.4	0.017674528
4	PRDM5	-3.1	0.0021	-3.1	0.002498
5	YIPF5	-2	0.04943	-1.96	0.048998468
5	FBXO38	-2	0.04307	-2.02	0.04760569
5	GUSBP3	-2.1	0.03845	-2.07	0.037814213
5	CTD-2636A23.2	2.1	0.03401	2.12	0.032426328
5	SKIV2L2	-2.3	0.02339	-2.27	0.033579437
5	ADAM19	2.3	0.01909	2.34	0.025098326
5	PAM	-2.9	0.00321	-0.25	0.002948007
5	SLC22A5	-3.3	0.00114	-0.63	0.001260053
5	SLC22A4	-3.5	0.00053	-0.17	0.000570664
5	PPIP5K2	3.5	0.00051	3.5	0.000544436
5	AC034220.3	-3.6	0.00034	-3.6	0.000356857
6	PLAGL1	2.2	0.0263	2.22	0.039576747
6	ABRACL	3	0.0026	3	0.002336259
6	RNASET2	-3	0.0025	-0.19	0.003091584
6	AL133458.1	-3.3	0.0011	-3.3	0.001194696
7	AC002467.7	-2	0.0471	-2	0.045252231
7	RP11-274B21.2	2	0.0438	2	0.048844821
7	AOAH	2	0.0426	2	0.046673158
7	RP11-274B21.4	2	0.0423	2	0.045545431
7	GUSB	-2.1	0.0387	-2.1	0.038362143
7	AC004951.5	2.2	0.0302	2.2	0.027532701
7	UFSP1	2.3	0.023	2.3	0.032644318
7	CRCP	-2.4	0.0148	-2.4	0.017275888
7	RP11-379H18.1	2.5	0.0112	2.5	0.012602523
7	CCT6P1	-2.6	0.0101	-2.6	0.011163628
7	AC004893.11	-2.7	0.0068	-2.7	0.006961639
7	VKORC1L1	-2.9	0.0041	-2.9	0.00387947
7	C7orf50	-2.9	0.0037	-2.9	0.003448731
9	EHMT1	2.1	0.039	2.1	0.039283065
9	DNLZ	-2.1	0.038	-2.1	0.037079688
9	NMRK1	2.1	0.034	2.1	0.031691045
9	MED27	-2.1	0.032	-2.1	0.029605926
9	ANXA1	2.2	0.026	2.2	0.038659524
9	CORO2A	2.4	0.017	2.4	0.021666327
9	FKBP15	-2.4	0.017	-2.4	0.021447475
9	RP11-203J24.8	-2.8	0.0052	-2.8	0.00519584
10	RP11-499P20.2	2.1	0.037	2.1	0.035824031
10	RRP12	-2.3	0.022	-2.3	0.030195604
10	LHPP	-2.9	0.0032	-2.9	0.002917372
10	IL15RA	-3	0.0023	-3	0.002816373
11	RP11-819C21.1	-2	0.0483	-2	0.047130234
11	SSH3	2	0.0421	2	0.04494265
11	TRAPPC4	2	0.0419	2	0.044350085
11	TRIM68	2.2	0.0303	2.2	0.027826985
11	MAP3K11	2.4	0.0162	2.4	0.0202338
11	CTSW	2.6	0.0099	2.6	0.010846579
11	SDHAF2	2.8	0.0053	2.8	0.005338468
12	CHPT1	2	0.04918	1.97	0.048366787
12	RP11-656E20.5	2	0.04488	2.01	0.042146707
12	RP4-605O3.4	-2.2	0.02707	-2.21	0.041232232
12	DIP2B	2.3	0.02412	2.26	0.035030093
12	ATF1	-2.3	0.02264	-2.28	0.031772315
12	RP11-585P4.5	-2.7	0.00778	-0.18	0.008165731
12	GLIPR1	-3.1	0.0017	-3.1	0.001966019
12	TMEM116	-3.5	0.00043	0.16	0.000455144
12	ADAM1A	3.9	0.00012	3.9	0.000121854
13	TRIM13	-2.2	0.03	-2.2	0.026956835
14	RP11-73M18.8	2.4	0.0152	0.117	0.018254615
14	XRCC3	2.8	0.0045	0.014	0.004391016
14	KLC1	2.8	0.0045	2.8	0.004356977
17	RP11-746M1.1	-2	0.045	-2	0.042579545
17	PIGL	-2.1	0.04	-2.05	0.041983193
17	TADA2A	-2.1	0.039	-2.06	0.040257025
17	DUSP14	-2.1	0.039	-2.06	0.039927049
17	PLD2	-2.1	0.034	-2.12	0.032171212
17	ADORA2B	-2.2	0.028	-2.19	0.043715
17	RNF112	2.3	0.021	2.3	0.028509783
17	NBR2	-2.3	0.021	-2.31	0.028203226
17	SCPEP1	-2.4	0.015	-2.43	0.017842857
17	USP22	-2.5	0.013	-2.48	0.01489633
17	MIF4GD	2.6	0.0091	2.61	0.009883391
17	CENPV	-2.8	0.0053	-2.79	0.00538187
17	NCOR1	-2.8	0.0047	-2.82	0.004658968
17	TNFSF12	3.1	0.0018	3.1	0.002101121
17	ORMDL3	-4.1	5.1e-05	0.13	5.13702E-05
17	GSDMB	-4.6	3.8e-06	-4.6	3.79696E-06
19	CTC-459F4.1	2.1	0.0393	2.06	0.04090475
19	ELL	-2.1	0.0389	-2.06	0.03886888
19	STXBP2	-2.3	0.0221	-2.29	0.030669889
19	TPM3P9	2.5	0.0132	2.48	0.015265556
19	C19orf40	2.5	0.0109	2.55	0.012155446
19	CFD	3	0.0027	0.34	0.002443696
19	CTC-301O7.4	3	0.0026	0.17	0.0032474
19	SLC6A16	3.1	0.00214	3.1	0.002570058
19	PPM1N	3.6	0.0003	3.6	0.00031225
19	MED16	3.6	0.00027	3.6	0.000278702
