# Supplementary material for: CFD+CD14+ monocytes: potential pathogenic subset in myasthenia gravis uncovered by multi-omics integration and machine learning analysis
Source: Front Immunol. 2026 May 1;17:1813107. doi: 10.3389/fimmu.2026.1813107 (PMC13176296; doi:10.3389/fimmu.2026.1813107)
Supplement: Supplementary file 4 [file Table3.csv]

Table S2. Identification of TWAS feature genes using LASSO regression.
symbol
PIGV
ZDHHC18
SERINC2
DRAM2
THEM4
PRDX6
COA6
PLB1
FEZ2
CYP1B1-AS1
IL18R1
CYP27A1
D2HGDH
SEC13
NCKIPSD
WDR6
CCDC71
UBA7
SPCS1
TMEM44-AS1
MAEA
ADH5
PRDM5
ANXA5
PAM
PPIP5K2
SLC22A4
SLC22A5
YIPF5
FBXO38
ADAM19
ABRACL
PLAGL1
RNASET2
C7orf50
AOAH
VKORC1L1
GUSB
CRCP
ANXA1
NMRK1
CORO2A
FKBP15
MED27
DNLZ
EHMT1
IL15RA
RRP12
LHPP
TRIM68
SDHAF2
MAP3K11
CTSW
SSH3
TRAPPC4
DIP2B
ATF1
GLIPR1
CHPT1
TMEM116
TRIM13
KLC1
XRCC3
PLD2
TNFSF12
ADORA2B
NCOR1
PIGL
CENPV
RNF112
USP22
TADA2A
DUSP14
GSDMB
ORMDL3
NBR2
SCPEP1
MIF4GD
CFD
MED16
STXBP2
ELL
PPM1N
SLC6A16
