# Supplementary material for: CFD+CD14+ monocytes: potential pathogenic subset in myasthenia gravis uncovered by multi-omics integration and machine learning analysis
Source: Front Immunol. 2026 May 1;17:1813107. doi: 10.3389/fimmu.2026.1813107 (PMC13176296; doi:10.3389/fimmu.2026.1813107)
Supplement: Supplementary file 5 [file Table4.csv]

Table S3. Top 30 TWAS feature genes identified using RF.
gene	MeanDecreaseAccuracy
SCPEP1	35.89141899
CFD	33.29845647
FKBP15	32.4279715
GLIPR1	30.79512331
USP22	30.76222651
KLC1	29.25528061
CHPT1	28.87799065
STXBP2	27.72159654
EHMT1	27.45723472
NCOR1	26.618962
DIP2B	25.53793996
ELL	25.33471525
SPCS1	24.28264305
ABRACL	23.42790937
CRCP	23.35699819
MIF4GD	23.30631949
PPIP5K2	23.1252583
TRIM13	22.46162402
TNFSF12	22.18876431
RNASET2	21.52672528
ANXA1	20.6580264
SLC22A4	20.28795894
FEZ2	20.22839433
SDHAF2	20.11274361
MED27	19.18198465
PLAGL1	19.13320332
RRP12	18.86920976
PRDX6	18.74286118
PAM	18.5190456
PIGL	18.35853067
