# Supplementary material for: CFD+CD14+ monocytes: potential pathogenic subset in myasthenia gravis uncovered by multi-omics integration and machine learning analysis
Source: Front Immunol. 2026 May 1;17:1813107. doi: 10.3389/fimmu.2026.1813107 (PMC13176296; doi:10.3389/fimmu.2026.1813107)
Supplement: Supplementary file 6 [file Table5.csv]

Table S4. Top 30 TWAS feature genes identified using GBM.
Feature	Gain	Cover	Frequency
SCPEP1	0.175976878	0.049145532	0.033333333
FKBP15	0.101664475	0.049145532	0.033333333
EHMT1	0.089490514	0.034160511	0.033333333
USP22	0.073604733	0.049145532	0.033333333
CFD	0.056659973	0.026525488	0.033333333
ELL	0.054064271	0.049145532	0.033333333
KLC1	0.039829729	0.026525488	0.033333333
ABRACL	0.039583565	0.049145532	0.033333333
SDHAF2	0.033037143	0.049145532	0.033333333
CHPT1	0.030405373	0.022620044	0.033333333
SPCS1	0.029590076	0.025627964	0.033333333
CRCP	0.027477807	0.049145532	0.033333333
MIF4GD	0.021715181	0.023517568	0.033333333
STXBP2	0.021340131	0.024882048	0.033333333
IL15RA	0.020451255	0.049145532	0.033333333
TNFSF12	0.019475321	0.031934893	0.033333333
TADA2A	0.018153344	0.024263484	0.033333333
TRIM13	0.017610222	0.027040959	0.033333333
ATF1	0.016579753	0.033772393	0.033333333
PLAGL1	0.015772655	0.049145532	0.033333333
DIP2B	0.014958083	0.016980194	0.033333333
SLC22A4	0.013878733	0.049145532	0.033333333
RRP12	0.011769916	0.027416949	0.033333333
GLIPR1	0.010192387	0.017210639	0.033333333
MED27	0.009894685	0.021728584	0.033333333
C7orf50	0.009202837	0.028648013	0.033333333
PLD2	0.008237514	0.028999745	0.033333333
MAP3K11	0.007027937	0.02505185	0.033333333
PRDX6	0.006232517	0.018235515	0.033333333
PPIP5K2	0.006122991	0.023402346	0.033333333
