# Supplementary material for: CFD+CD14+ monocytes: potential pathogenic subset in myasthenia gravis uncovered by multi-omics integration and machine learning analysis
Source: Front Immunol. 2026 May 1;17:1813107. doi: 10.3389/fimmu.2026.1813107 (PMC13176296; doi:10.3389/fimmu.2026.1813107)
Supplement: Supplementary file 7 [file Table6.csv]

Table S5. To 30 TWAS feature genes identified using XGBoost.
Feature	Gain	Cover	Frequency
SCPEP1	0.094521362	0.043548316	0.035761589
FKBP15	0.064503584	0.03434975	0.025165563
ELL	0.056907083	0.040114968	0.02781457
USP22	0.053534147	0.036570792	0.01589404
CHPT1	0.053419792	0.035804692	0.02384106
EHMT1	0.051579989	0.028475471	0.02384106
MIF4GD	0.040261305	0.039202291	0.021192053
CFD	0.039696924	0.037102301	0.054304636
SDHAF2	0.039042478	0.040062214	0.025165563
SPCS1	0.028527633	0.026404992	0.022516556
KLC1	0.024674654	0.028342683	0.030463576
TRIM13	0.024034126	0.026475569	0.01986755
STXBP2	0.023683828	0.033973019	0.033112583
TNFSF12	0.022440376	0.028269198	0.014569536
ABRACL	0.022107173	0.018214668	0.01589404
GLIPR1	0.021828831	0.032281407	0.043708609
CRCP	0.021422458	0.021363624	0.01986755
DIP2B	0.021246811	0.021365373	0.034437086
PPIP5K2	0.019211149	0.018707353	0.018543046
RRP12	0.017851313	0.020831671	0.030463576
MAP3K11	0.016169073	0.016664439	0.022516556
PLD2	0.01503121	0.018875365	0.017218543
TADA2A	0.014309889	0.020888622	0.018543046
ATF1	0.014030009	0.021489179	0.014569536
NCOR1	0.013192372	0.026407675	0.043708609
MED27	0.012651108	0.018689786	0.01589404
GUSB	0.011763799	0.010999038	0.013245033
C7orf50	0.011731037	0.017205724	0.010596026
PRDX6	0.011730146	0.013371224	0.013245033
PIGL	0.010826519	0.018260735	0.01192053
