# Supplementary material for: CFD+CD14+ monocytes: potential pathogenic subset in myasthenia gravis uncovered by multi-omics integration and machine learning analysis
Source: Front Immunol. 2026 May 1;17:1813107. doi: 10.3389/fimmu.2026.1813107 (PMC13176296; doi:10.3389/fimmu.2026.1813107)
Supplement: Supplementary file 8 [file Table7.csv]

Table S6. Identification of TWAS feature genes through Boruta.
symbol	importance
SCPEP1	100
FKBP15	67.29261196
KLC1	57.99660694
CFD	53.44553188
SPCS1	51.0891371
PRDX6	50.90584511
EHMT1	50.66975205
CHPT1	49.17631854
DIP2B	49.14267794
ABRACL	47.49883692
USP22	47.106371
GLIPR1	46.75252465
STXBP2	45.65286932
CRCP	43.33999185
PPIP5K2	42.69761889
NCOR1	41.55633215
GUSB	40.4011274
ELL	40.03593854
MAP3K11	39.68774136
PLAGL1	36.86925885
ADH5	35.21247191
RNASET2	34.44847975
MED27	33.03096185
FEZ2	32.86690239
SDHAF2	31.25253556
TNFSF12	30.46111435
DRAM2	29.79351407
MIF4GD	29.75543115
SLC22A4	27.44024361
IL15RA	26.94854911
RRP12	26.15930469
ANXA1	26.02705639
C7orf50	25.59655627
ANXA5	25.31699121
AOAH	24.61565264
PIGL	23.95422165
TRIM13	23.77675252
SEC13	22.05317309
MAEA	21.42028513
TADA2A	20.86428146
ATF1	20.39362597
PAM	20.24606861
FBXO38	19.95079764
CYP27A1	19.57542422
VKORC1L1	17.34217718
PLD2	17.28346877
LHPP	17.0543559
YIPF5	13.86605168
COA6	11.57446723
TRAPPC4	11.27210149
CYP1B1-AS1	11.02447095
UBA7	11.00277835
D2HGDH	10.22768197
WDR6	10.15118838
ADAM19	10.09945316
MED16	9.505282036
DNLZ	8.870280764
NMRK1	8.85252477
CORO2A	8.490362904
PLB1	8.408016544
ZDHHC18	8.159596476
NBR2	7.981184958
SERINC2	5.942731392
TMEM44-AS1	5.934584811
SLC22A5	5.39599996
ADORA2B	4.457684693
TMEM116	4.173364585
SSH3	3.406731773
CCDC71	3.077903937
NCKIPSD	3.047754224
SLC6A16	2.737427998
THEM4	2.732296568
ORMDL3	2.664162482
CTSW	2.207762924
PIGV	2.166004253
XRCC3	1.901193292
PPM1N	1.821182119
GSDMB	1.174580817
CENPV	1.039548471
TRIM68	0.102247356
DUSP14	0
