# Supplementary material for: CFD+CD14+ monocytes: potential pathogenic subset in myasthenia gravis uncovered by multi-omics integration and machine learning analysis
Source: Front Immunol. 2026 May 1;17:1813107. doi: 10.3389/fimmu.2026.1813107 (PMC13176296; doi:10.3389/fimmu.2026.1813107)
Supplement: Supplementary file 9 [file Table8.csv]

Table S7. Identification of TWAS feature genes through DT.
Symbol	Importance
SCPEP1	744.5653357
EHMT1	378.5857939
CFD	242.2263221
FKBP15	140.2297638
KLC1	123.6556228
SPCS1	52.71878134
GLIPR1	36.13256303
ANXA5	24.8401695
AOAH	13.14631397
ANXA1	12.69116748
ELL	8.968854962
ADH5	8.552358726
NCOR1	7.839484209
IL15RA	7.720871114
MAEA	6.236157091
TRIM13	5.820413285
PIGL	5.681832016
CHPT1	4.148995996
ZDHHC18	3.240018884
MED16	3.158268007
RNASET2	2.915324314
TRAPPC4	2.685509365
LHPP	2.387119435
FBXO38	1.76187656
VKORC1L1	1.76187656
ABRACL	0.831764279
NCKIPSD	0.554509519
PIGV	0.554509519
