# Supplementary material for: CFD+CD14+ monocytes: potential pathogenic subset in myasthenia gravis uncovered by multi-omics integration and machine learning analysis
Source: Front Immunol. 2026 May 1;17:1813107. doi: 10.3389/fimmu.2026.1813107 (PMC13176296; doi:10.3389/fimmu.2026.1813107)
Supplement: Supplementary file 10 [file Table9.csv]

Table S8. Identification of TWAS feature genes using ABESS.
Gene	Importance
PIGV	0.5
ZDHHC18	0.378219532
SERINC2	0.237468765
DRAM2	0.103962848
THEM4	-0.052863935
PRDX6	-0.128319964
COA6	-0.220047134
PLB1	-0.35085953
FEZ2	-0.387704073
CYP1B1-AS1	-0.430856651
LYG1	-0.488022502
IL18R1	-0.499507254
CYP27A1	-0.525913861
D2HGDH	-0.627463645
SEC13	-0.671356997
NCKIPSD	-0.709451843
WDR6	-0.745796051
CCDC71	-0.759044035
UBA7	-0.760827771
SPCS1	-0.786657202
ITIH4-AS1	-0.807533608
TMEM44-AS1	-0.815517016
MAEA	-0.833157714
ADH5	-0.837200986
PRDM5	-0.903009178
ANXA5	-0.911197934
PAM	-0.967053826
PPIP5K2	-1.011402494
SLC22A4	-1.026634651
SLC22A5	-1.040952487
YIPF5	-1.05151697
FBXO38	-1.075354161
ADAM19	-1.080011669
ABRACL	-1.09642626
PLAGL1	-1.11262431
RNASET2	-1.135346373
C7orf50	-1.141516784
AOAH	-1.214694597
VKORC1L1	-1.232089437
GUSB	-1.244218177
CRCP	-1.246316917
UFSP1	-1.249790335
ANXA1	-1.317108707
NMRK1	-1.321628563
CORO2A	-1.322615329
FKBP15	-1.33038817
MED27	-1.332318916
DNLZ	-1.330684603
EHMT1	-1.329788227
IL15RA	-1.333774645
RRP12	-1.332701139
LHPP	-1.349273653
TRIM68	-1.350580184
SDHAF2	-1.353850033
MAP3K11	-1.367313022
CTSW	-1.369182435
SSH3	-1.370507498
TRAPPC4	-1.371901819
DIP2B	-1.371206223
ATF1	-1.373127573
GLIPR1	-1.371726878
CHPT1	-1.374881269
TMEM116	-1.374054548
TRIM13	-1.375451059
KLC1	-1.377620688
XRCC3	-1.37772835
PLD2	-1.377931461
TNFSF12	-1.381653806
ADORA2B	-1.381488062
NCOR1	-1.382335274
PIGL	-1.385220212
CENPV	-1.388678636
RNF112	-1.386150507
USP22	-1.386522447
TADA2A	-1.385394181
DUSP14	-1.385037388
GSDMB	-1.38787365
ORMDL3	-1.389063549
NBR2	-1.390821836
SCPEP1	-1.42552679
MIF4GD	-1.42490821
CFD	-1.424582682
MED16	-1.425640322
STXBP2	-1.425135839
ELL	-1.425729272
PPM1N	-1.425912909
SLC6A16	-1.425920881
