# Supplementary material for: CFD+CD14+ monocytes: potential pathogenic subset in myasthenia gravis uncovered by multi-omics integration and machine learning analysis
Source: Front Immunol. 2026 May 1;17:1813107. doi: 10.3389/fimmu.2026.1813107 (PMC13176296; doi:10.3389/fimmu.2026.1813107)
Supplement: Supplementary file 11 [file Table10.xlsx]

## Sheet: Sheet1
	Patient	AUC
1	A1	0.858081
2	A2	0.839827
3	A3	0.79324
4	A4	0.796577
5	A5	0.787507
6	A6	0.825764
7	A7	0.768306
8	A8	0.80826
9	A9	0.771086
10	A10	0.780144
11	H1	0.836831
12	H2	0.823926
13	H3	0.834505
14	H4	0.805716
15	H5	0.804062
16	H6	0.780115
17	H7	0.78941
18	H8	0.810629
19	H9	0.812157
20	H10	0.766012
